# Supplementary material for: Cyclodextrin Polymer-Embedded NiS/FeS Composite as a Fenton-like Catalyst for the Degradation of Cresol Red
Source: Polymers (Basel). 2025 Mar 25;17(7):876. doi: 10.3390/polym17070876 (PMC11991624; doi:10.3390/polym17070876)
Supplement: Supplementary file 1 [file polymers-17-00876-s001.zip]

Archive with 1 entries (1 files):
- polymers-3494003-supplementary.pdf
